# Supplementary material for: Iatrogenic botulism after intragastric botulinum neurotoxin injections – a major outbreak
Source: Neurol Res Pract. 2024 Oct 29;6:52. doi: 10.1186/s42466-024-00350-3 (PMC11520667; doi:10.1186/s42466-024-00350-3)
Supplement: Supplementary file 1 — Supplementary Material 1 [file 42466_2024_350_MOESM1_ESM.xlsx]

## Sheet: Tabelle1
Query of clinical information in patients with iatrogenic botulism due to gastrointesitinal injections
General:		Symptoms:		Treatment:		Diagnostics:
age		diplopia		ICU treatment		toxin detection
sex		dysphagia		> days on ICU/IMC		>date of bloodsampling
BMI		dysarthria		respiratory support		electrophysiology
injection date		dysarthrophonia		> NIV or invasive ventilation		> results?
first treatment with BoNT?		descending paresis		antitoxin treatment		logopedic assessment
date of onset of first symptoms		dyspnoe		drug treatment		spirometry
date of admission to hospital		nausea		> if any, please list		> results?
substance/product name		vomiting		complications e.g. pneumonia
dose of BoNT-A		constipation		> if any, please list
		autonomic dysfunction
		> if any, please list

## Sheet: Sheet1
Additional Table 1: Epidemiologic data of all cases of iatrogenic botulism.
Case No:	Case 1	Case 2	Case 3	Case 4	Case 5	Case 6	Case 7	Case 8	Case 9	Case 10
age	28	34	50	46	38	37	43	47	40	22
sex	female	female	female	male	female	female	male	female	female	female
Bodymass Index (kg/m²)	27.5482	30.0781	27.9155	30.7	28.1969	27.5482	34.4	27.5	29	33.2
onset of symptoms (days after IBNI)	4	2	4	5	2	2	3	2	2	2
admission in hospital (days after IBNI)	8	6	14	13	6	12	9	9	9	9
substance a	abo	n/a	n/a	n/a	abo	abo	abo	abo	abo	abo
injected dose a (units)	2,500	1,500	n/a	n/a	1,500	1,500	1,500	1,500	1,500	1,500
a According to patient information
abo – abobotulinumtoxin A (botulinum neurotoxin type A)
IBNI - intragastric botulinum neurotoxin injections

## Sheet: Sheet2
Addtional Table 2: Clinical data for all cases of iatrogenic botulism.
Case No:	Case 1	Case 2	Case 3	Case 4	Case 5	Case 6	Case 7	Case 8	Case 9	Case 10
Symptoms:
diplopia	yes	yes	yes	yes	no	no	yes	yes	yes	yes
dysphagia	yes	yes	yes	no	yes	yes	yes	yes	yes	yes
dysarthria	yes	yes	yes	no	yes	yes	yes	yes	yes	yes
dysarthrophonia	yes	yes	yes	yes	yes	yes	yes	yes	yes	yes
descending paresis	yes	yes	yes	no	yes	yes	yes	yes	yes	yes
dyspnoe	yes	yes	yes	yes	yes	yes	yes	yes	yes	yes
nausea	yes	no	n/a	no	yes	yes	no	no	no	yes
constipation	yes	no	n/a	no	no	no	yes	no	yes	no
autonomic dysfunction	urinary incontinence	no	tachycardia, hyposalivation	no	no	no	tachycardia	urinary incontinence	no	urinary incontinence
Treatment:
Hospitalization days (days on ICU or IMC)	38 (21 ICU, 9 IMC)	17	5	3	24 (7 ICU)	18 (2 ICU)	11 (3 ICU)	10 (2 ICU, 2 IMC)	7 (3 ICU)	4 (3 IMC)
respiratory support	non invasive ventilation	no	no	no	invasive ventilation/ tracheostomia	no	no	no	no	no
antitoxin treatment (days after IBNI)	no	no	no	no	no	no	9 a	10 b	10 b	no
drug treatment	pyridostigmin and 3,4-diaminopyridin	pyridostigmin 720mg/d	bisoprolol	pyridostigmin	no	no	pyridostigmin 3x30 mg instant release and 180 mg sustained release	Pyridostigmin 3x60 mg instant release and 180 mg sustained release	Pyridostigmin 3x30 mg	Pyridostigmin 3x30 mg
complications	pneumonia	no	no	no	ventilatory failure	no	no	no	no	no
Diagnostics:
toxin detection/ bloodsampling (days after IBNI)	detection of BoNT/A in serum c / (8)	not done	not done	not done	no BoNT/A or BoNT/B detected/ (12)	no BoNT/A or BoNT/B detected/ (13)	detection of BoNT/A in serum c / (9)	detection of BoNT/A in serum c / (9)	no BoNT/A or BoNT/B detected/ (9)	not done
spirometry	not done	reduction in vital capacity	not done	not done	reduction in vital capacity	reduction in vital capacity	not done	not done	not done	not done
electrophysiology	Decreased motor response potentials, no pathological decrement or increment in repetitive stimulation	Normal in 3Hz repetitive stimulation pre- and post maximal innervation.	unremarkable	Slightly reduced amplitude in motor ulnar neurography and increment in 20 Hz stimulation.	unremarkable	unremarkable	not done	not done	not done	not done
a Botulismus Antitoxin Trivalent (A, B, E)(Equine),
b Botulismus Antitoxin Heptavalent (A, B, C, D, E, F, G)(Equine)
c Detection in the endopeptidase mass spectrometry assay
BoNT/A - botulinum neurotoxin Type A
BoNT/B - botulinum neurotoxin Type B
ICU - intensive care unit
IMC - intermediate care
